# Supplementary material for: Ad Libitum Feeding in Broiler Breeder Hens Alters the Transcriptome of Granulosa Cells of Pre-Hierarchal Follicles
Source: Animals (Basel). 2021 Sep 16;11(9):2706. doi: 10.3390/ani11092706 (PMC8472788; doi:10.3390/ani11092706)
Supplement: Supplementary file 1 [file animals-11-02706-s001.zip]

Archive with 1 entries (1 files):
- animals-1337493-supplementary.pdf
